# Supplementary material for: Non-invasive assessment of coronary endothelial function in children and adolescents with type 1 diabetes mellitus using isometric handgrip exercise—MRI: A feasibility study
Source: PLoS One. 2020 Feb 13;15(2):e0228569. doi: 10.1371/journal.pone.0228569 (PMC7018029; doi:10.1371/journal.pone.0228569)
Supplement: S1 File — (XLSX) [file pone.0228569.s001.xlsx]

## Sheet: Volunteers
Summary of coronary cross-sectional area measurements
	Subject	Systolic Pressure		Diastolic Pressure		Heart Rate		Circularity		Sharpness		Signal Average		SNR		Segmentation		Area [mm2]		% Area Change	Rate Pressure Product
		Rest	Stress	Rest	Stress	Rest	Stress	Rest	Stress	Rest	Stress	Rest	Stress	Rest	Stress	Rest	Stress	Rest	Stress		Rest	Stress
	D-IRM2.01	122	138	68	67	78	110	0.804571	0.825216	0.348989	0.293693	0	0	0	0	1.5	1	7.10432	8.16034	14.8645	9516	15180
	D-IRM2.02	114	128	61	64	75	85	0.969568	0.935917	0.473965	0.442742	0	0	0	0	3	2	3.90419	4.61918	18.3134	8550	10880
	D-IRM2.03	104	117	43	55	56	70	0.975234	0.968426	0.489158	0.485444					2	1.85714				5824	8190
	D-IRM4.01	130	125	59	62	70	80	0.871311	0.952406	0.286008	0.326366	0	0	0	0	1.75	2.2				9100	10000
	D-IRM4.02	115	147	50	69	76	80	0.987899	0.989095	0.409348	0.398404	0	0	0	0	4	4	5.846	6.80028	16.3237	8740	11760
	D-IRM4.03	97	106	44	43	73	85	0.989016	0.970974	0.420668	0.405122	0	0	0	0	3	2	4.4319	5.69026	28.3933	7081	9010
	D-IRM4.04	122										0	0	0	0
	D-IRM4.05	136	129	61	80	70	91	0.982496	0.982252	0.411433	0.383663	0	0	0	0	3.5	3.5	7.71188	9.34847	21.2217	9520	11739
	D-IRM4.06	111	109	48	48	65	75	0.971269	0.984063	0.560992	0.488885	0	0	0	0	3	3.14286	2.68705	3.20137	19.141	7215	8175
	D-IRM4.07	110	140	52	74	60	73	0.983769	0.979198	0.402567	0.429104	0	0	0	0	3	3	4.46089	4.31497	-3.27102	6600	10220
	D-IRM4.08	104	130	37	55	100	115	0.990155	0.983443	0.364209	0.361826	0	0	0	0	2.66667	3.25	7.30728	9.0537	23.8997	10400	14950
	D-IRM4.09	127	130	47	57	63	97														8001	12610
	D-IRM4.10	108	113	58	38	87	95	0.975368	0.982978	0.363338	0.353507	0	0	0	0	2.2	2.5	6.74307	7.54441	11.8838	9396	10735
	D-IRM4.11	93	134	42	69	74	100														6882	13400
	D-IRM4.12	134	149	80	72	80	95														10720	14155
	D-IRM4.13	95	109	39	44	65	80	0.913659	0.900828	0.54068	0.386107					1	1	3.78069	5.20301	37.6207	6175	8720
	Average:	113.875	126.933	52.6	59.8	72.8	88.7333	0.951193	0.954566	0.422613	0.396238	0	0	0	0	2.55139	2.45417	5.39773	6.3936	18.8391	8248	11314.9
	Std deviation	13.6376	13.7189	11.8491	12.5425	11.0725	13.269	0.0584093	0.0481566	0.080829	0.0591884	0	0	0	0	0.873789	0.951259	1.76159	2.10793	10.724	1548.96	2356.53
	Paired t-test	0.00209472		0.044487		5.20743e-06		0.687838		0.0994182		#DIV/0!				0.518934		0.000349654			5.28604e-06

## Sheet: Patients
Summary of coronary cross-sectional area measurements
	Subject	Systolic Pressure		Diastolic Pressure		Heart Rate		Circularity		Sharpness		Signal Average		SNR		Segmentation		Area [mm2]		% Area Change	Rate Pressure Product
		Rest	Stress	Rest	Stress	Rest	Stress	Rest	Stress	Rest	Stress	Rest	Stress	Rest	Stress	Rest	Stress	Rest	Stress		Rest	Stress
	D-IRM3.01	116		73		90		0.979207	0.948303	0.399528	0.321109	136.863	108.593	42.9589	34.1527	4	1.33333	7.44725	8.98124	20.5981
	D-IRM3.02	108	118	56	63	83	90	0.929336	0.967275	0.394455	0.406075	169.812	184.329	46.9493	53.6145	1	2	9.54469	7.96637	-16.5361	8964	10620
	D-IRM3.03	120	141	53	69	74	89	0.981621	0.988708	0.502039	0.471761	220.359	193.153	62.1381	54.5355	3	3	3.13965	3.28166	4.52321	8880	12549
	D-IRM3.04	126		65		85
	D-IRM3.05	106	126	52	74	80	90	0.952566	0.76789	0.362539	0.324358	81.1519	53.441	15.9589	14.1198	1	1	6.66425	9.77849	46.7305	8480	11340
	D-IRM3.06					88	110	0.964913	0.944309	0.388585	0.327529	134.055	132.349	33.6699	33.6731	2	2	5.75416	7.63381	32.666
	D-IRM3.07	122	117	45	46	95	105	0.962197	0.981079	0.259988	0.283292	1454.1	1646.2	67.4606	81.7253	2	2	10.4955	7.8697	-25.0185	11590	12285
	Average:	116.333	125.5	57.3333	63	85	96.8	0.96164	0.932927	0.384522	0.355687	366.057	386.344	44.8559	45.3035	2.16667	1.88889	7.17425	7.58521	10.4939	9478.5	11698.5
	Std deviation	7.94145	11.0905	10.0532	12.1929	6.87992	9.93479	0.019208	0.0827199	0.0776436	0.0696035	534.996	619.33	18.8562	23.2933	1.16905	0.68853	2.65628	2.25869	28.0506	1423.42	886.758
	Paired t-test	0.152776		0.0903959		0.0082864		0.422147		0.136543		0.588298				0.60589		0.66504			0.0428445

## Sheet: VolunteersAndPatients
Summary of coronary cross-sectional area measurements
	Volunteers
	Subject	Systolic Pressure		Diastolic Pressure		Heart Rate		Circularity		Sharpness		Signal Average		SNR		Segmentation		Area [mm2]		% Area Change	Rate Pressure Product
		Rest	Stress	Rest	Stress	Rest	Stress	Rest	Stress	Rest	Stress	Rest	Stress	Rest	Stress	Rest	Stress	Rest	Stress		Rest	Stress
	D-IRM2.01	122	138	68	67	78	110	0.804571	0.825216	0.348989	0.293693	0	0	0	0	1.5	1	7.10432	8.16034	14.8645	9516	15180
	D-IRM2.02	114	128	61	64	75	85	0.969568	0.935917	0.473965	0.442742	0	0	0	0	3	2	3.90419	4.61918	18.3134	8550	10880
	D-IRM2.03	104	117	43	55	56	70	0.975234	0.968426	0.489158	0.485444					2	1.85714				5824	8190
	D-IRM4.01	130	125	59	62	70	80	0.871311	0.952406	0.286008	0.326366	0	0	0	0	1.75	2.2				9100	10000
	D-IRM4.02	115	147	50	69	76	80	0.987899	0.989095	0.409348	0.398404	0	0	0	0	4	4	5.846	6.80028	16.3237	8740	11760
	D-IRM4.03	97	106	44	43	73	85	0.989016	0.970974	0.420668	0.405122	0	0	0	0	3	2	4.4319	5.69026	28.3933	7081	9010
	D-IRM4.04	122										0	0	0	0
	D-IRM4.05	136	129	61	80	70	91	0.982496	0.982252	0.411433	0.383663	0	0	0	0	3.5	3.5	7.71188	9.34847	21.2217	9520	11739
	D-IRM4.06	111	109	48	48	65	75	0.971269	0.984063	0.560992	0.488885	0	0	0	0	3	3.14286	2.68705	3.20137	19.141	7215	8175
	D-IRM4.07	110	140	52	74	60	73	0.983769	0.979198	0.402567	0.429104	0	0	0	0	3	3	4.46089	4.31497	-3.27102	6600	10220
	D-IRM4.08	104	130	37	55	100	115	0.990155	0.983443	0.364209	0.361826	0	0	0	0	2.66667	3.25	7.30728	9.0537	23.8997	10400	14950
	D-IRM4.09	127	130	47	57	63	97														8001	12610
	D-IRM4.10	108	113	58	38	87	95	0.975368	0.982978	0.363338	0.353507	0	0	0	0	2.2	2.5	6.74307	7.54441	11.8838	9396	10735
	D-IRM4.11	93	134	42	69	74	100														6882	13400
	D-IRM4.12	134	149	80	72	80	95														10720	14155
	D-IRM4.13	95	109	39	44	65	80	0.913659	0.900828	0.54068	0.386107					1	1	3.78069	5.20301	37.6207	6175	8720
	Average:	113.875	126.933	52.6	59.8	72.8	88.7333	0.951193	0.954566	0.422613	0.396238	0	0	0	0	2.55139	2.45417	5.39773	6.3936	18.8391	8248	11314.9
	Std deviation	13.6376	13.7189	11.8491	12.5425	11.0725	13.269	0.0584093	0.0481566	0.080829	0.0591884	0	0	0	0	0.873789	0.951259	1.76159	2.10793	10.724	1548.96	2356.53
	Paired t-test	0.00209472		0.044487		5.20743e-06		0.687838		0.0994182		#DIV/0!				0.518934		0.000349654			5.28604e-06
	Patients
	Subject	Systolic Pressure		Diastolic Pressure		Heart Rate		Circularity		Sharpness		Signal Average		SNR		Segmentation		Area [mm2]		% Area Change	Rate Pressure Product
		Rest	Stress	Rest	Stress	Rest	Stress	Rest	Stress	Rest	Stress	Rest	Stress	Rest	Stress	Rest	Stress	Rest	Stress		Rest	Stress
	D-IRM3.01	116		73		90		0.979207	0.948303	0.399528	0.321109	136.863	108.593	42.9589	34.1527	4	1.33333	7.44725	8.98124	20.5981
	D-IRM3.02	108	118	56	63	83	90	0.929336	0.967275	0.394455	0.406075	169.812	184.329	46.9493	53.6145	1	2	9.54469	7.96637	-16.5361	8964	10620
	D-IRM3.03	120	141	53	69	74	89	0.981621	0.988708	0.502039	0.471761	220.359	193.153	62.1381	54.5355	3	3	3.13965	3.28166	4.52321	8880	12549
	D-IRM3.04	126		65		85
	D-IRM3.05	106	126	52	74	80	90	0.952566	0.76789	0.362539	0.324358	81.1519	53.441	15.9589	14.1198	1	1	6.66425	9.77849	46.7305	8480	11340
	D-IRM3.06					88	110	0.964913	0.944309	0.388585	0.327529	134.055	132.349	33.6699	33.6731	2	2	5.75416	7.63381	32.666
	D-IRM3.07	122	117	45	46	95	105	0.962197	0.981079	0.259988	0.283292	1454.1	1646.2	67.4606	81.7253	2	2	10.4955	7.8697	-25.0185	11590	12285
	Average:	116.333	125.5	57.3333	63	85	96.8	0.96164	0.932927	0.384522	0.355687	366.057	386.344	44.8559	45.3035	2.16667	1.88889	7.17425	7.58521	10.4939	9478.5	11698.5
	Std deviation	7.94145	11.0905	10.0532	12.1929	6.87992	9.93479	0.019208	0.0827199	0.0776436	0.0696035	534.996	619.33	18.8562	23.2933	1.16905	0.68853	2.65628	2.25869	28.0506	1423.42	886.758
	Paired t-test	0.152776		0.0903959		0.0082864		0.422147		0.136543		0.588298				0.60589		0.66504			0.0428445
