# Supplementary material for: Non-invasive assessment of coronary endothelial function in children and adolescents with type 1 diabetes mellitus using isometric handgrip exercise—MRI: A feasibility study
Source: PLoS One. 2020 Feb 13;15(2):e0228569. doi: 10.1371/journal.pone.0228569 (PMC7018029; doi:10.1371/journal.pone.0228569)
Supplement: S1 Table — (XLSX) [file pone.0228569.s002.xlsx]

## Sheet: Feuil1
	Healthy Controls (n=16)	Children with type 1 diabetes (n=7)	p-value
	Mean ± SD	Mean ± SD
Age (years)	14.2 ± 2.4	14.8 ± 1.9	0.53
Height (SDS)	0.49 ± 0.81	-0.09 ± 1.35	0.21
Weight (Kg)	53.8 ± 13.6	57.7 ± 11.1	0.51
BMI (SDS)	0.16 ± 0.88	0.6 ± 1.03	0.31
Pubertal stage (Tanner)	3.4 ± 1.4	3.9 ± 1.2	0.42
Heart rate at rest (/minute)	72.8 ± 11.1	85 ± 6.9	0.014
Mean systolic arterial pressure at rest (mmHg)	110.6 ± 9	110.7 ± 10.4	0.98
Mean diastolic arterial pressure at rest (mmHg)	64.9 ± 8.8	66.1 ± 12.4	0.793
Duration of Diabetes (years in decimals)	n/a	10.7 ± 3.1	n/a
HbA1c (%)	n/a	9.3 ± 1.1	n/a
