# Supplementary material for: Non-invasive assessment of coronary endothelial function in children and adolescents with type 1 diabetes mellitus using isometric handgrip exercise—MRI: A feasibility study
Source: PLoS One. 2020 Feb 13;15(2):e0228569. doi: 10.1371/journal.pone.0228569 (PMC7018029; doi:10.1371/journal.pone.0228569)
Supplement: S2 Table — (XLSX) [file pone.0228569.s003.xlsx]

## Sheet: Feuil1
	Healthy Controls (n=16)	Children with type 1 diabetes (n=7)	p-value	Normal values in the litterature
	Mean ± SD	Mean ± SD		Mean / Mean ± SD
Rate pressure product Rest (bpm x mmHg)	8248 ± 1549	9478.5 ± 1423.4	0.17
Rate pressure product Handgrip (bpm x mmHg)	11314.9 ± 2356.5	11698.5 ± 886.8	0.757
Pulse Wave Velocity (PWV) (m/s)	4.84 ± 0.68	5.33 ± 1.47	0.285	Female: 5.113 (3.955 to 6.983) Male: 5.243 (3.640 to 8.021) a)
Carotid Intima Media Thickness (CIMT) (mm)	0.44 ± 0.03	0.46 ± 0.03	0.173	Healthy controls: 0.44 ± 0.045 Children with T1DM: 0.45 ± 0.054 b)
Isometric Handgrip Exercise-MRI change of area (IHE-MRI) (%)	18.84 ± 10.72 (n=10)	10.5 ± 28.1 (n=6)	0.013
a) Values from Reusz GS, Cseprekal O, Temmar M, Kis E, Cherif AB, Thaleb A, et al. Reference values of pulse wave velocity in healthy children and teenagers. Hypertension. 2010;56(2):217-24.
b) Values from Margeirsdottir HD, Stensaeth KH, Larsen JR, Brunborg C, Dahl-Jorgensen K. Early signs of atherosclerosis in diabetic children on intensive insulin treatment: a population-based study. Diabetes Care. 2010;33(9):2043-8.
